# Supplementary material for: Association Between Dietary Magnesium Intake and Low Muscle Mass: The Mediating Role of Inflammatory Indicators
Source: Healthcare (Basel). 2025 Dec 19;14(1):1. doi: 10.3390/healthcare14010001 (PMC12785460; doi:10.3390/healthcare14010001)
Supplement: Supplementary file 1 [file healthcare-14-00001-s001.zip]

Archive with 1 entries (1 files):
- healthcare-3920466-supplementary.pdf
